# Supplementary material for: Replicating RNA platform enables rapid response to the SARS-CoV-2 Omicron variant and elicits enhanced protection in naïve hamsters compared to ancestral vaccine
Source: eBioMedicine. 2022 Aug 4;83:104196. doi: 10.1016/j.ebiom.2022.104196 (PMC9349033; doi:10.1016/j.ebiom.2022.104196)
Supplement: Supplementary file 1 [file mmc1.xlsx]

## Sheet: Sheet1
HM22-001		1	2	3	4	5	6	7	8	9	10	11	12	13	14	15	16	17	18
ACUC 2020-063		Mock V	Mock V	Mock V	Mock V	Mock V	Mock V	A.1 V	A.1 V	A.1 V	A.1 V	A.1 V	A.1 V	B.1.1.529 V	B.1.1.529 V	B.1.1.529 V	B.1.1.529 V	B.1.1.529 V	B.1.1.529 V
Trachea
Tracheitis		NA	1	1	1	2	2	2	1	NA	1	2	0	1	NA	NA	0	0	NA
Squamous metaplasia		NA	0	0	0	2	0	0	0	NA	0	1	0	0	NA	NA	0	0	NA
Lung
Bronchiolitis		0	0	1	0	0	0	0	0	0	0	0	0	0	0	0	0	0	0
Interstitial pneumonia		0	0	0	1	0	0	0	0	1	1	0	0	0	0	0	1	0	0
Cellular exudate		0	0	0	1	1	0	0	0	1	1	0	0	0	0	0	1	0	0
Perivasculitis		0	0	0	1	1	0	0	0	0	0	0	0	0	0	0	0	0	0
Immuno
Trachea		NA	+	-	-	+	+	+	-	NA	+	+	+	-	NA	NA	-	-	NA
Lung
Bronchiole		+	+	+	-	+	+	-	-	-	-	+	-	-	-	-	-	-	-
Pneumocyte		-	-	+	-	-	+	-	-	-	-	-	-	-	-	-	-	-	-
Macrophage		+	-	-	-	+	+	-	-	-	-	-	-	-	-	-	-	-	-
Skull
Transitional		3	2	3	2	2	2	3	3	3	3	3	3	2	2	3	2	2	2
Ciliated		2	3	3	3	3	3	3	3	2	3	2	2	2	2	3	2	2	2
Olfactory		0	1	0	0	0	0	0	0	0	0	0	0	0	0	0	0	0	0
Immuno
Transitional		+	-	+	+	-	+	-	-	-	-	-	-	-	Rare +	-	-	-	-
Ciliated		+	+	+	+	+	+	-	+	+	+	-	+	-	-	-	-	-	+
Olfactory		-	-	-	+	-	+	-	-	-	+	-	-	-	-	-	-	-	-
		NA	Not Applicable
		1	Minimal
		2	Mild
		3	Moderate
		4	Severe
		+	Present
		-	Absent
